# Supplementary material for: Effects of Soybean Oil Body as a Milk Fat Substitute on Ice Cream: Physicochemical, Sensory and Digestive Properties
Source: Foods. 2022 May 22;11(10):1504. doi: 10.3390/foods11101504 (PMC9141774; doi:10.3390/foods11101504)
Supplement: Supplementary file 1 [file foods-11-01504-s001.zip]

Archive with 1 entries (1 files):
- foods-1725519-supplementary.pdf
